# Supplementary material for: OncoScape: Exploring the cancer aberration landscape by genomic data fusion
Source: Sci Rep. 2016 Jun 20;6:28103. doi: 10.1038/srep28103 (PMC4913322; doi:10.1038/srep28103)
Supplement: Supplementary Table S9 [file srep28103-s2.xls]

## Sheet: Table S9
Table S9: List of CCLE cell lines and their assigned TCGA cancer type
TCGA Cancer type	CCLE cell line name
BLCA	647V_URINARY_TRACT
BLCA	BC3C_URINARY_TRACT
BLCA	BFTC905_URINARY_TRACT
BLCA	CAL29_URINARY_TRACT
BLCA	HT1376_URINARY_TRACT
BLCA	J82_URINARY_TRACT
BLCA	KU1919_URINARY_TRACT
BLCA	RT112_URINARY_TRACT
BLCA	RT4_URINARY_TRACT
BLCA	SCABER_URINARY_TRACT
BLCA	SW1710_URINARY_TRACT
BLCA	SW780_URINARY_TRACT
BLCA	T24_URINARY_TRACT
BLCA	TCCSUP_URINARY_TRACT
BLCA	UMUC1_URINARY_TRACT
BLCA	UMUC3_URINARY_TRACT
BLCA	VMCUB1_URINARY_TRACT
BRCA	AU565_BREAST
BRCA	BT20_BREAST
BRCA	BT474_BREAST
BRCA	BT483_BREAST
BRCA	BT549_BREAST
BRCA	CAL120_BREAST
BRCA	CAL51_BREAST
BRCA	CAL851_BREAST
BRCA	CAMA1_BREAST
BRCA	DU4475_BREAST
BRCA	EFM192A_BREAST
BRCA	EFM19_BREAST
BRCA	EVSAT_BREAST
BRCA	HCC1143_BREAST
BRCA	HCC1187_BREAST
BRCA	HCC1395_BREAST
BRCA	HCC1419_BREAST
BRCA	HCC1500_BREAST
BRCA	HCC1599_BREAST
BRCA	HCC1806_BREAST
BRCA	HCC1937_BREAST
BRCA	HCC1954_BREAST
BRCA	HCC202_BREAST
BRCA	HCC2157_BREAST
BRCA	HCC2218_BREAST
BRCA	HCC38_BREAST
BRCA	HCC70_BREAST
BRCA	HDQP1_BREAST
BRCA	HS274T_BREAST
BRCA	HS281T_BREAST
BRCA	HS343T_BREAST
BRCA	HS578T_BREAST
BRCA	HS606T_BREAST
BRCA	HS739T_BREAST
BRCA	HS742T_BREAST
BRCA	JIMT1_BREAST
BRCA	MCF7_BREAST
BRCA	MDAMB134VI_BREAST
BRCA	MDAMB157_BREAST
BRCA	MDAMB175VII_BREAST
BRCA	MDAMB231_BREAST
BRCA	MDAMB361_BREAST
BRCA	MDAMB415_BREAST
BRCA	MDAMB436_BREAST
BRCA	MDAMB453_BREAST
BRCA	MDAMB468_BREAST
BRCA	SKBR3_BREAST
BRCA	T47D_BREAST
BRCA	UACC812_BREAST
BRCA	YMB1_BREAST
BRCA	ZR751_BREAST
BRCA	ZR7530_BREAST
COAD	C2BBE1_LARGE_INTESTINE
COAD	CCK81_LARGE_INTESTINE
COAD	CL11_LARGE_INTESTINE
COAD	CL34_LARGE_INTESTINE
COAD	COLO205_LARGE_INTESTINE
COAD	COLO320_LARGE_INTESTINE
COAD	COLO678_LARGE_INTESTINE
COAD	CW2_LARGE_INTESTINE
COAD	DLD1_LARGE_INTESTINE
COAD	GP2D_LARGE_INTESTINE
COAD	HCC56_LARGE_INTESTINE
COAD	HCT116_LARGE_INTESTINE
COAD	HCT15_LARGE_INTESTINE
COAD	HS675T_LARGE_INTESTINE
COAD	HS698T_LARGE_INTESTINE
COAD	HT29_LARGE_INTESTINE
COAD	KM12_LARGE_INTESTINE
COAD	LOVO_LARGE_INTESTINE
COAD	LS1034_LARGE_INTESTINE
COAD	LS123_LARGE_INTESTINE
COAD	LS180_LARGE_INTESTINE
COAD	LS411N_LARGE_INTESTINE
COAD	LS513_LARGE_INTESTINE
COAD	NCIH508_LARGE_INTESTINE
COAD	NCIH716_LARGE_INTESTINE
COAD	NCIH747_LARGE_INTESTINE
COAD	OUMS23_LARGE_INTESTINE
COAD	RCM1_LARGE_INTESTINE
COAD	RKO_LARGE_INTESTINE
COAD	SKCO1_LARGE_INTESTINE
COAD	SNU1040_LARGE_INTESTINE
COAD	SNU175_LARGE_INTESTINE
COAD	SNU283_LARGE_INTESTINE
COAD	SNU407_LARGE_INTESTINE
COAD	SNU503_LARGE_INTESTINE
COAD	SNU61_LARGE_INTESTINE
COAD	SNU81_LARGE_INTESTINE
COAD	SNUC1_LARGE_INTESTINE
COAD	SNUC2A_LARGE_INTESTINE
COAD	SNUC4_LARGE_INTESTINE
COAD	SNUC5_LARGE_INTESTINE
COAD	SW1116_LARGE_INTESTINE
COAD	SW1417_LARGE_INTESTINE
COAD	SW1463_LARGE_INTESTINE
COAD	SW403_LARGE_INTESTINE
COAD	SW480_LARGE_INTESTINE
COAD	SW48_LARGE_INTESTINE
COAD	SW620_LARGE_INTESTINE
COAD	SW837_LARGE_INTESTINE
COAD	SW948_LARGE_INTESTINE
COAD	T84_LARGE_INTESTINE
GBM	42MGBA_CENTRAL_NERVOUS_SYSTEM
GBM	8MGBA_CENTRAL_NERVOUS_SYSTEM
GBM	A172_CENTRAL_NERVOUS_SYSTEM
GBM	AM38_CENTRAL_NERVOUS_SYSTEM
GBM	BECKER_CENTRAL_NERVOUS_SYSTEM
GBM	CAS1_CENTRAL_NERVOUS_SYSTEM
GBM	CCFSTTG1_CENTRAL_NERVOUS_SYSTEM
GBM	DBTRG05MG_CENTRAL_NERVOUS_SYSTEM
GBM	DKMG_CENTRAL_NERVOUS_SYSTEM
GBM	GB1_CENTRAL_NERVOUS_SYSTEM
GBM	GI1_CENTRAL_NERVOUS_SYSTEM
GBM	GMS10_CENTRAL_NERVOUS_SYSTEM
GBM	GOS3_CENTRAL_NERVOUS_SYSTEM
GBM	HS683_CENTRAL_NERVOUS_SYSTEM
GBM	KG1C_CENTRAL_NERVOUS_SYSTEM
GBM	KNS60_CENTRAL_NERVOUS_SYSTEM
GBM	KNS81_CENTRAL_NERVOUS_SYSTEM
GBM	KS1_CENTRAL_NERVOUS_SYSTEM
GBM	LN18_CENTRAL_NERVOUS_SYSTEM
GBM	LN229_CENTRAL_NERVOUS_SYSTEM
GBM	M059K_CENTRAL_NERVOUS_SYSTEM
GBM	SF126_CENTRAL_NERVOUS_SYSTEM
GBM	SF295_CENTRAL_NERVOUS_SYSTEM
GBM	SNB19_CENTRAL_NERVOUS_SYSTEM
GBM	SNU1105_CENTRAL_NERVOUS_SYSTEM
GBM	SNU201_CENTRAL_NERVOUS_SYSTEM
GBM	SNU466_CENTRAL_NERVOUS_SYSTEM
GBM	SNU489_CENTRAL_NERVOUS_SYSTEM
GBM	SNU626_CENTRAL_NERVOUS_SYSTEM
GBM	SNU738_CENTRAL_NERVOUS_SYSTEM
GBM	SW1783_CENTRAL_NERVOUS_SYSTEM
GBM	T98G_CENTRAL_NERVOUS_SYSTEM
GBM	TM31_CENTRAL_NERVOUS_SYSTEM
GBM	U118MG_CENTRAL_NERVOUS_SYSTEM
GBM	U251MG_CENTRAL_NERVOUS_SYSTEM
GBM	U87MG_CENTRAL_NERVOUS_SYSTEM
GBM	YH13_CENTRAL_NERVOUS_SYSTEM
GBM	YKG1_CENTRAL_NERVOUS_SYSTEM
HNSC	BHY_UPPER_AERODIGESTIVE_TRACT
HNSC	BICR16_UPPER_AERODIGESTIVE_TRACT
HNSC	BICR22_UPPER_AERODIGESTIVE_TRACT
HNSC	BICR31_UPPER_AERODIGESTIVE_TRACT
HNSC	BICR56_UPPER_AERODIGESTIVE_TRACT
HNSC	BICR6_UPPER_AERODIGESTIVE_TRACT
HNSC	CAL27_UPPER_AERODIGESTIVE_TRACT
HNSC	CAL33_UPPER_AERODIGESTIVE_TRACT
HNSC	FADU_UPPER_AERODIGESTIVE_TRACT
HNSC	HN_UPPER_AERODIGESTIVE_TRACT
HNSC	HSC2_UPPER_AERODIGESTIVE_TRACT
HNSC	HSC3_UPPER_AERODIGESTIVE_TRACT
HNSC	HSC4_UPPER_AERODIGESTIVE_TRACT
HNSC	PECAPJ15_UPPER_AERODIGESTIVE_TRACT
HNSC	PECAPJ34CLONEC12_UPPER_AERODIGESTIVE_TRACT
HNSC	PECAPJ41CLONED2_UPPER_AERODIGESTIVE_TRACT
HNSC	PECAPJ49_UPPER_AERODIGESTIVE_TRACT
HNSC	SCC15_UPPER_AERODIGESTIVE_TRACT
HNSC	SCC25_UPPER_AERODIGESTIVE_TRACT
HNSC	SCC4_UPPER_AERODIGESTIVE_TRACT
HNSC	SCC9_UPPER_AERODIGESTIVE_TRACT
HNSC	SNU1076_UPPER_AERODIGESTIVE_TRACT
HNSC	SNU1214_UPPER_AERODIGESTIVE_TRACT
HNSC	SNU899_UPPER_AERODIGESTIVE_TRACT
HNSC	YD10B_UPPER_AERODIGESTIVE_TRACT
KIRC	769P_KIDNEY
KIRC	786O_KIDNEY
KIRC	CAKI1_KIDNEY
KIRC	CAKI2_KIDNEY
KIRC	KMRC1_KIDNEY
KIRC	KMRC2_KIDNEY
KIRC	KMRC3_KIDNEY
KIRC	SNU1272_KIDNEY
KIRC	SNU349_KIDNEY
LUAD	CALU3_LUNG
LUAD	DV90_LUNG
LUAD	HCC4006_LUNG
LUAD	HCC44_LUNG
LUAD	HCC78_LUNG
LUAD	HCC827_LUNG
LUAD	HS229T_LUNG
LUAD	HS618T_LUNG
LUAD	LXF289_LUNG
LUAD	MORCPR_LUNG
LUAD	NCIH1355_LUNG
LUAD	NCIH1373_LUNG
LUAD	NCIH1395_LUNG
LUAD	NCIH1437_LUNG
LUAD	NCIH1563_LUNG
LUAD	NCIH1573_LUNG
LUAD	NCIH1623_LUNG
LUAD	NCIH1648_LUNG
LUAD	NCIH1650_LUNG
LUAD	NCIH1651_LUNG
LUAD	NCIH1666_LUNG
LUAD	NCIH1693_LUNG
LUAD	NCIH1703_LUNG
LUAD	NCIH1734_LUNG
LUAD	NCIH1755_LUNG
LUAD	NCIH1781_LUNG
LUAD	NCIH1792_LUNG
LUAD	NCIH2009_LUNG
LUAD	NCIH2023_LUNG
LUAD	NCIH2073_LUNG
LUAD	NCIH2085_LUNG
LUAD	NCIH2087_LUNG
LUAD	NCIH2122_LUNG
LUAD	NCIH2126_LUNG
LUAD	NCIH2228_LUNG
LUAD	NCIH2291_LUNG
LUAD	NCIH2342_LUNG
LUAD	NCIH2347_LUNG
LUAD	NCIH2405_LUNG
LUAD	NCIH322_LUNG
LUAD	NCIH358_LUNG
LUAD	NCIH441_LUNG
LUAD	NCIH650_LUNG
LUAD	RERFLCAD1_LUNG
LUAD	RERFLCAD2_LUNG
LUAD	SKLU1_LUNG
LUSC	CALU1_LUNG
LUSC	EBC1_LUNG
LUSC	EPLC272H_LUNG
LUSC	HARA_LUNG
LUSC	HCC1195_LUNG
LUSC	HCC15_LUNG
LUSC	HCC366_LUNG
LUSC	HCC95_LUNG
LUSC	KNS62_LUNG
LUSC	LC1SQSF_LUNG
LUSC	LK2_LUNG
LUSC	LOUNH91_LUNG
LUSC	LUDLU1_LUNG
LUSC	NCIH2170_LUNG
LUSC	NCIH226_LUNG
LUSC	NCIH520_LUNG
LUSC	NCIH596_LUNG
LUSC	NCIH647_LUNG
LUSC	RERFLCAI_LUNG
LUSC	RERFLCSQ1_LUNG
LUSC	SKMES1_LUNG
LUSC	SQ1_LUNG
LUSC	SW1573_LUNG
LUSC	SW900_LUNG
OV	59M_OVARY
OV	A2780_OVARY
OV	CAOV3_OVARY
OV	CAOV4_OVARY
OV	COV318_OVARY
OV	COV362_OVARY
OV	COV434_OVARY
OV	COV504_OVARY
OV	COV644_OVARY
OV	EFO21_OVARY
OV	EFO27_OVARY
OV	ES2_OVARY
OV	FUOV1_OVARY
OV	HEYA8_OVARY
OV	IGROV1_OVARY
OV	JHOC5_OVARY
OV	JHOM1_OVARY
OV	JHOS2_OVARY
OV	JHOS4_OVARY
OV	KURAMOCHI_OVARY
OV	MCAS_OVARY
OV	NIHOVCAR3_OVARY
OV	OAW42_OVARY
OV	OC314_OVARY
OV	OV56_OVARY
OV	OV7_OVARY
OV	OV90_OVARY
OV	OVCAR4_OVARY
OV	OVCAR8_OVARY
OV	OVISE_OVARY
OV	OVK18_OVARY
OV	OVKATE_OVARY
OV	OVMANA_OVARY
OV	OVSAHO_OVARY
OV	OVTOKO_OVARY
OV	RKN_OVARY
OV	RMGI_OVARY
OV	RMUGS_OVARY
OV	SKOV3_OVARY
OV	SNU119_OVARY
OV	SNU840_OVARY
OV	TOV21G_OVARY
OV	TYKNU_OVARY
UCEC	AN3CA_ENDOMETRIUM
UCEC	EFE184_ENDOMETRIUM
UCEC	EN_ENDOMETRIUM
UCEC	ESS1_ENDOMETRIUM
UCEC	HEC108_ENDOMETRIUM
UCEC	HEC151_ENDOMETRIUM
UCEC	HEC1A_ENDOMETRIUM
UCEC	HEC251_ENDOMETRIUM
UCEC	HEC265_ENDOMETRIUM
UCEC	HEC50B_ENDOMETRIUM
UCEC	HEC59_ENDOMETRIUM
UCEC	HEC6_ENDOMETRIUM
UCEC	ISHIKAWAHERAKLIO02ER_ENDOMETRIUM
UCEC	JHUEM1_ENDOMETRIUM
UCEC	JHUEM2_ENDOMETRIUM
UCEC	JHUEM7_ENDOMETRIUM
UCEC	KLE_ENDOMETRIUM
UCEC	MFE280_ENDOMETRIUM
UCEC	MFE296_ENDOMETRIUM
UCEC	MFE319_ENDOMETRIUM
UCEC	RL952_ENDOMETRIUM
UCEC	SNGM_ENDOMETRIUM
UCEC	SNU685_ENDOMETRIUM
